# Supplementary material for: Prone Positioning During ECPELLA Support for Cardiogenic Shock: A Single-Center Retrospective Study
Source: J Clin Med. 2026 May 9;15(10):3626. doi: 10.3390/jcm15103626 (PMC13206796; doi:10.3390/jcm15103626)
Supplement: Supplementary file 1 [file jcm-15-03626-s001.zip]

Archive with 1 entries (1 files):
- jcm-4217694-supplementary.pdf
